# Supplementary material for: Facial Emotion Recognition Deficit in Children with Moderate/Severe Obstructive Sleep Apnea
Source: Brain Sci. 2022 Dec 8;12(12):1688. doi: 10.3390/brainsci12121688 (PMC9776404; doi:10.3390/brainsci12121688)
Supplement: Supplementary file 1 [file brainsci-12-01688-s001.zip]

Archive with 1 entries (1 files):
- brainsci-2034920-supplementary.pdf
